# Supplementary material for: The Impact of C-3 Side Chain Modifications on Kynurenic Acid: A Behavioral Analysis of Its Analogs in the Motor Domain
Source: Int J Mol Sci. 2024 Mar 16;25(6):3394. doi: 10.3390/ijms25063394 (PMC10970565; doi:10.3390/ijms25063394)
Supplement: Supplementary file 1 [file ijms-25-03394-s001.zip]

Archive with 1 entries (1 files):
- ijms-2901932-SM.pdf
